# Supplementary material for: Reduction of αSYN Pathology in a Mouse Model of PD Using a Brain-Penetrating Bispecific Antibody
Source: Pharmaceutics. 2022 Jul 5;14(7):1412. doi: 10.3390/pharmaceutics14071412 (PMC9318263; doi:10.3390/pharmaceutics14071412)
Supplement: Supplementary file 1 [file pharmaceutics-14-01412-s001.zip]

Archive with 1 entries (1 files):
- pharmaceutics-1765412-supplementary.pdf
